# Supplementary material for: Mesenchymal properties of iPSC-derived neural progenitors that generate undesired grafts after transplantation
Source: Commun Biol. 2023 Jun 7;6:611. doi: 10.1038/s42003-023-04995-9 (PMC10247757; doi:10.1038/s42003-023-04995-9)
Supplement: Supplementary file 4 — Supplementary Data 1 [file 42003_2023_4995_MOESM4_ESM.xlsx]

## Sheet: Figure 1
Fig. 1c		NS/PC-A	NS/PC-B
	SOX1(%)	96.44	99.535
		91.919	100
		94.03	99.107
		93.59	98.653
		88	97.585
		89.011	98.171
		95.925	100
		94.754	98.98
		92.76	96.386
	SOX2(%)	93.528	93.953
		93.939	98.305
		95.224	97.321
		94.231	93.939
		94.462	94.203
		98.168	94.512
		93.103	96.552
		97.705	96.429
		99.548	94.578
	NESTIN(%)	96.764	98.14
		96.97	99.435
		97.313	94.643
		96.795	95.623
		96.923	98.068
		95.971	98.171
		98.433	99.507
		96.066	97.959
		98.19	98.193
Fig. 1g		NS/PC-A 3M	NS/PC-B 3M	NS/PC-B 6M
	Ki67/Lamin A+C (%)	1.49893	11.3527	4.81686
		1.05105	10.1064	4.94391
		0.310559	7.61485	5.56396
Fig. 1i		NS/PC-A	NS/PC-B	EB-NS/PC
	nELAVL/HNA (%)	77.4911	38.5621	76.6366
		80.8756	51.8519	86.172
		81.5303	29.3478	84.6561
				88.8167

## Sheet: Figure 3
Fig. 3b		NS/PC-A 3M	NS/PC-B 3M	NS/PC-B 6M
	SOX1+SOX9-HNA+/HNA+(%)	1.04762	0.284091	3.23661
		1.26904	0.757576	3.82263
		0.30303	0.478469	2.53293
				1.68394
	SOX1+SOX9+HNA+/HNA+(%)	11.619	18.1818	14.0625
		11.1675	24.2424	19.6483
		9.69697	28.7081	27.3556
				25.1295
	SOX1-SOX9+HNA+/HNA+(%)	5.61905	20.7386	45.2009
		3.4264	39.3939	34.8624
		8.18182	20.5742	36.4742
				32.513
Fig. 3d		NS/PC-A 3M	NS/PC-B 3M	NS/PC-B 6M
	AP2α+HNA+/HNA+(%)	3.9778	8.23529	2.54798
		3.60934	18.3824	3.11284
		4.51977	15.0235	12.2427
		3.14815	12	11.5344

## Sheet: Figure 4
Fig. 4e		#23	#38
	SOX1+SOX9-(%)	28.4689	0
		24	0
		25.641	0
		29.2308	0
			0
			0
	SOX1+SOX9+(%)	68.6603	0
		75	2.25564
		72.6496	0
		66.8132	0.628931
			0.719424
			0
	SOX1-SOX9+(%)	0.717703	100
		0.75	97.7444
		0.854701	100
		1.53846	98.7421
			98.5612
			100

## Sheet: Figure 6
Fig 6e		Neurosphere (201B7)	NS/PCs (AF22)	NS/PCs (WD39)	NS/PCs (1231A3)	NS/PCs (201B7)	NS/PCs (AF23)
	CD49α(%)	2.7	2.84	6.13	18.2	15.6	85.7
		0	2.88	5.44	12.7	20	76.6
		1.01	2.19	3.33	13	26.4	83.1
	CD73(%)	1.2	4.98	28.3	46.5	44.4	87.9
		2.2	2.64	13.7	21.7	51.9	74.7
		0.82	2.42	14.1	21.6	55	77.8
	CD105(%)	0.02	2.92	1.56	14.3	31.1	86.3
		0	1.96	2.05	16.4	37.8	76.9
		0.03	1.57	0.82	14.5	52.6	83.1
Fig 6g		unsorted	CD15+ CD73- CD105-	CD15- CD73+ CD105+
	SOX1+SOX9-(%)	10.7383	48.5837	0.655201
		30.2521	67.0416	0.629811
		31.9114	65.0512	0.0585138
	SOX1+SOX9+(%)	72.7709	50.7725	16.38
		53.094	31.6085	4.19874
		56.7678	34.5392	1.57987
	SOX1-SOX9+(%)	13.6146	0	74.2834
		12.3759	0.224972	91.1127
		4.10172	0	96.7817

## Sheet: Figure 7
Fig. 7c		Sorting (+)	Sorting (-)
	AP2a	0.0705882	0.254545
		0.122699	0.259259
		0.0534643	0.4
Fig. 7e		Sorting (+)	Sorting (-)
	ELAVL	0.561746	0.4
		0.46869	0.386364
		0.52286	0.307018
